# Supplementary material for: Comparative genomics reveals new functional insights in uncultured MAST species
Source: ISME J. 2021 Jan 15;15(6):1767–81. doi: 10.1038/s41396-020-00885-8 (PMC8163842; doi:10.1038/s41396-020-00885-8)
Supplement: Supplementary file 11 — Table S1 [file 41396_2020_885_MOESM11_ESM.xlsx]

## Sheet: Sheet1
Species	SAG ID	Station	Depth	Sea / Ocean	Sequencing depth (Gb)	Sequencing platform	Used for Co-assembly	Reference
MAST-1C-sp1	AH3100_RM14_A10	BBMO	S	Mediteranean Sea	2.036	HiSeq2500-v2 (CNAG)	✓	This publication
	AH6166_RM14_A11				1.534
MAST-1D-sp1	AB537_E21	TARA-41	D	Indian Ocean	8.7	HiSeq4000 (GS)	✓	This publication
	AB535_J08	TARA-46	S	Atoll, Maldives	8.9
	AB535_M14				7.8
	AB242_C16	TARA-51		Indian Ocean	5.5
	AB242_N23				5.8
MAST-1D-sp2	AH3001_RM14_B3	BBMO	S	Mediteranean Sea	2.116	HiSeq2500-v2 (CNAG)	✓	This publication
	AH3093_RM14_A2				2.084
	AH6159_RM14_A3				1.47
	AH6161_RM14_A5				2.112
	AH6170_RM14_B6				1.403
	AH6172_RM14_B8				1.394
MAST-3A-sp1	AB240_G22	TARA-41	S	Indian Ocean	5.9	HiSeq2000 (GS)	✓	Seeleuthner et al 2018
	AB241_L22				5
	AB241_O20				4.9
	AB240_P16				4.7
	AB240_C19				6.3	HiSeq4000 (GS)		This publication
	AB535_A11	TARA-46		Atoll, Maldives	9.8
	AB535_D19				7.3
	AB535_E20				8.4
	AB535_N17				9.3
	AB535_O03				8.1
	AB206_E20	TARA-47		Indian Ocean	7
	AB206_I15				5
	AB206_K10				13.2
	AB198_K13	TARA-48			6.8
	AB208_E17				5.2
	AB242_F21	TARA-51			5.9
	AB242_N06				7
MAST-3C-sp1	AH2993_RM10_B11	BBMO	S	Mediteranean Sea	0.603	HiSeq2500-v2 (CNAG)	✓	This publication
	AH6147_RM10_C3				1.69
	AH2994_RM10_C9				3.129
	AH6153_RM10_D4				1.491
MAST-3C-sp2	AH2992_RM10_B9	BBMO	S	Mediteranean Sea	1.189	HiSeq2500-v2 (CNAG)	✓	This publication
	AH6144_RM10_B10				1.571
MAST-3F-sp1	AB240_J20	TARA-41	S	Indian Ocean	6.9	HiSeq4000 (GS)	✓	This publication
	AB240_P10				9.2
	AB241_G11				9.1
	AB241_I07				6.6
	AB206_B23	TARA-47			8.6
	AB209_G20	TARA-48			5.9
	AB242_F06	TARA-51			9.4
MAST-4A-sp1	AA538_M19	TARA-23	D	Adriatic Sea	6.9	HiSeq2000 (GS)	✓	Mangot et al. 2017
	AA538_N22				8.4
	AA538_F10				6
	AA538_G04				4.7
	AA538_G20				4.6
	AA538_K07				4
	AA538_E21				5.7
	AA538_E15				6.4
	AA538_C11				2.7	HiSeq2000 (OR)
	AB537_A17	TARA-41		Indian Ocean	4
	AA538_J18	TARA-23		Adriatic Sea	3.2	HiSeq2000 (GS)
	AA538_E19				2.4	HiSeq2000 (OR)
	AA538_G20 (2)				6.8
	AB537_K04	TARA-41		Indian Ocean	3.5
	AA539_A11	TARA-23		Adriatic Sea	10.5	HiSeq4000 (GS)		Latorre et al. 2020
	AA539_C15				8.8
	AA539_D06				3.6
	AA539_E05				3.5
	AA539_I04				8.5
	AA539_L09				8
	AA539_N11				7.3
	AA539_O23				7.1
	AB242_E18	TARA-51	S	Indian Ocean	7.1
MAST-4B-sp1	AB240_N06	TARA-41	S	Indian Ocean	6.2	HiSeq4000 (GS)	✓	Latorre et al. 2020
	AB240_P13				8
	AB535_I05	TARA-46		Adriatic Sea	8.7
	AB206_K13	TARA-47		Indian Ocean	8
	AB208_E03	TARA-48			7.1
	AB209_C10				8.6
	AB209_D14				9.7
	AB209_G07				2.7
	AB242_M03	TARA-51			8.4
MAST-4C-sp1	AB536_E17	TARA-41	D	Indian Ocean	6.1	HiSeq2000 (GS)	✓	Seeleuthner et al 2018
	AB536_F22				5.5
	AB536_J08				5.1
	AB536_M21				4.7
	AB197_D11	TARA-39	S	Arabian Sea	10.1	HiSeq4000 (GS)		Latorre et al. 2020
	AB197_D19				7.2
	AB240_A08	TARA-41		Indian Ocean	4.4
	AB240_K06				6.6
	AB241_N04				6.6
	AB537_D14		D		6.4
	AB537_G02				8.9
	AB537_J09				6.5
	AB537_K09				8.3
	AB537_L03				6.1
	AB538_D10				5.8
	AB538_O04				7
	AB535_A16	TARA-46	S	Atoll, Maldives	5.2
	AB535_N14				6
	AB535_P02				5.9
	AB242_E07	TARA-51		Indian Ocean	8.1
MAST-4E-sp1	AA538_A02	TARA-23	D	Adriatic Sea	4.5	HiSeq2000 (GS)	✓	Mangot et al. 2017
	AA538_A03				4.5
	AA538_C05				4.6
	AA538_F08				4
	AA538_J09				4.7
	AA538_A11				6.8
	AA538_L23				4.4
	AA538_M11				4.2
	AA538_N16				4.9
	AA539_C21				5.6	HiSeq4000 (GS)		Latorre et al. 2020
	AA539_D08				7.6
	AA539_F21				6.4
	AA539_I19				5.3
	AA539_L11				4.6
	AA539_M19				4.1
	AA539_N05				4.7
	AA539_O18				6.4
MAST-7B-sp1	AB536_L18	TARA-41		Indian Ocean	5.1	HiSeq2000 (GS)		This publication
	AB196_J22	TARA-39	S	Arabian Sea	7.39	HiSeq4000 (GS)	✓
	AB241_B18	TARA-41		Indian Ocean	6.43
	AB537_G22		D		9.85
	AB525_P16				8.2		✓
	AB535_I19	TARA-46	S	Atoll, Maldives	5.49
	AB535_L15				5.97
	AB535_N05				6.72
	AB535_O10				8.05
	AB535_P21				7.03
	AB206_E17	TARA-47		Indian Ocean	4.32
MAST-8B-sp1	AH3095_RM14_A4	BBMO	S	Mediteranean Sea	1.649	HiSeq2500-v2 (CNAG)	✓	This publication
	AH6174_RM14_B10				1.231
MAST-9A-sp1	AB240_N04	TARA-41	S	Indian Ocean	10.72	HiSeq4000 (GS)	✓	This publication
	AB535_B15	TARA-46		Atoll, Maldives	7.08
	AB208_F08	TARA-48		Indian Ocean	6.14
	AB208_P10				6.91
	AB242_I16	TARA-51			6.3
MAST-11-sp1	AA539_O20	TARA-23	D	Adriatic Sea	7.4	HiSeq4000 (GS)	✓	This publication
	AA539_O21				4.6
	AB536_L08	TARA-41		Indian Ocean	7.57
	AB240_B03		S		7.25
	AB240_P04				6.77
	AB535_E07	TARA-46		Atoll, Maldives	5.58
	AB535_O07				7.59
	AB535_E11				6.79
	AB535_B17				9.36
