# Supplementary material for: Comparative genomics reveals new functional insights in uncultured MAST species
Source: ISME J. 2021 Jan 15;15(6):1767–81. doi: 10.1038/s41396-020-00885-8 (PMC8163842; doi:10.1038/s41396-020-00885-8)
Supplement: Supplementary file 12 — Table S2 [file 41396_2020_885_MOESM12_ESM.xlsx]

## Sheet: Sheet1
Ortholog groups	IndVal	p.value	InterPro	Description
ORTHO03S000337	0.868568	0.015	IPR000834	Peptidase M14, carboxypeptidase A
ORTHO03S000401	0.762087	0.005	IPR002100	Transcription factor, MADS-box
ORTHO03S000734	0.829996	0.025	IPR031358	Stealth protein CR1, conserved region 1
ORTHO03S000815	0.769263	0.025	IPR016137	RGS domain
ORTHO03S000855	0.781784	0.015	IPR012317	Poly(ADP-ribose) polymerase, catalytic domain
ORTHO03S000931	0.806625	0.015	IPR001781	Zinc finger, LIM-type
ORTHO03S001265	0.713478	0.015	IPR040236	Transmembrane protein 198
ORTHO03S001417	0.806828	0.01	IPR003689	Zinc/iron permease
ORTHO03S001590	0.766243	0.05	IPR029448	Fanconi anaemia protein FANCD2
ORTHO03S001671	0.754158	0.045	IPR006823	Neutral/alkaline nonlysosomal ceramidase
ORTHO03S002187	0.847978	0.005	IPR006769	Calcium uniporter protein, C-terminal
ORTHO03S002546	0.707107	0.01	IPR006838	FAR-17a/AIG1-like protein
ORTHO03S002876	0.800308	0.005	IPR035985	Ubiquitin-activating enzyme
ORTHO03S003314	0.770723	0.005	IPR002455	GPCR family 3, GABA-B receptor
ORTHO03S003461	0.869629	0.005	IPR001328	Peptidyl-tRNA hydrolase
ORTHO03S003579	0.776822	0.01	IPR019310	rRNA-processing protein Efg1
ORTHO03S003609	0.972983	0.005	IPR033177	Phosphatidylserine decarboxylase
ORTHO03S003613	0.926472	0.005	IPR011641	Tyrosine-protein kinase ephrin type A/B receptor-like
ORTHO03S003617	0.786738	0.005	IPR013935	TRAPP II complex, Trs120
ORTHO03S003758	0.814669	0.01	IPR039156	UPF0183/Protein broad-minded
ORTHO03S003763	1	0.005	IPR006797	PRELI/MSF1 domain
ORTHO03S003811	0.763019	0.05	IPR040763	Ribonucleotide reductase, alpha helical domain
ORTHO03S003963	0.749039	0.02	IPR029062	Class I glutamine amidotransferase-like
ORTHO03S003976	0.707107	0.015	IPR010530	NADH-ubiquinone reductase complex 1 MLRQ subunit
ORTHO03S004001	0.707107	0.01	IPR011604	Exonuclease, phage-type/RecB, C-terminal
ORTHO03S004146	0.834173	0.005	IPR001619	Sec1-like protein
ORTHO03S004209	0.707107	0.015	IPR021255	Putative auto-transporter adhesin, head GIN domain
ORTHO03S004366	0.789054	0.01	IPR026183	Taxilin family
ORTHO03S004370	0.822161	0.005	IPR009890	Etoposide-induced 2.4
ORTHO03S004384	0.811434	0.005	IPR002549	Transmembrane protein TqsA-like
ORTHO03S004397	0.807939	0.005	IPR027795	CASTOR, ACT domain
ORTHO03S004409	0.91999	0.005	IPR013924	Ribonuclease H2, subunit C
ORTHO03S004451	0.765619	0.01	IPR007537	tRNAHis guanylyltransferase Thg1
ORTHO03S004602	0.783012	0.01	IPR008506	SRP-independent targeting protein 2/TMEM208
ORTHO03S004606	0.824112	0.005	IPR007146	Sas10/Utp3/C1D
ORTHO03S004620	0.900404	0.005	IPR032269	Domain of unknown function DUF4833
ORTHO03S004626	0.71893	0.04	IPR016680	NADH dehydrogenase [ubiquinone] (complex I), alpha subcomplex, subunit 8
ORTHO03S004649	0.759221	0.015	IPR003923	Transcription initiation factor TFIID, 23-30kDa subunit
ORTHO03S004826	0.884952	0.005	IPR008011	Complex 1 LYR protein
ORTHO03S004829	0.767132	0.005	IPR018946	Alkaline phosphatase D-related
ORTHO03S004830	0.834743	0.005	IPR039775	Putative homeodomain transcription factor 1/2
ORTHO03S004841	0.935414	0.005	IPR008851	Transcription initiation factor IIF, alpha subunit
ORTHO03S004878	0.751258	0.01	IPR013964	DASH complex subunit Ask1
ORTHO03S004879	0.774099	0.005	IPR039698	Polyprenol reductase
ORTHO03S005132	0.949067	0.005	IPR014830	Glycolipid transfer protein domain
ORTHO03S005134	0.738074	0.025	IPR032396	Spindle assembly abnormal protein 6, N-terminal
ORTHO03S005136	0.707107	0.015	IPR003121	SWIB/MDM2 domain
ORTHO03S005142	0.776443	0.015	IPR016163	Aldehyde dehydrogenase, C-terminal
ORTHO03S005148	0.91606	0.005	IPR012576	NADH dehydrogenase [ubiquinone] 1 beta subcomplex subunit 3
ORTHO03S005385	0.743399	0.025	IPR029146	CST complex subunit Ten1, animal and plant type
ORTHO03S005388	0.744029	0.025	IPR002669	Urease accessory protein UreD
ORTHO03S005401	0.707107	0.015	IPR000301	Tetraspanin
ORTHO03S005411	0.892876	0.005	IPR003892	Ubiquitin system component CUE
ORTHO03S005418	0.739502	0.015	IPR021910	NGX6/PGAP6/MYMK
ORTHO03S005434	0.866025	0.005	IPR005330	MHYT domain
ORTHO03S005435	0.767851	0.015	IPR021910	NGX6/PGAP6/MYMK
ORTHO03S005442	0.850632	0.005	IPR014848	Reduced growth phenotype protein 1
ORTHO03S005765	0.78641	0.005	IPR013233	Glycosylphosphatidylinositol-mannosyltransferase I, PIG-X/PBN1
ORTHO03S005783	0.707107	0.01	IPR007918	Mitochondrial distribution/morphology family 35/apoptosis
ORTHO03S006108	0.707107	0.015	IPR003195	Transcription initiation factor IID, subunit 13
ORTHO03S006129	0.70514	0.02	IPR021475	Protein of unknown function DUF3128
ORTHO03S006138	0.709145	0.02	IPR029412	Centrosomal protein of 19kDa
ORTHO03S006151	0.707107	0.015	IPR002730	Ribonuclease P/MRP, subunit p29
ORTHO03S006242	0.714839	0.02	IPR003689	Zinc/iron permease
ORTHO03S006583	0.707107	0.015	IPR019333	Integrator complex subunit 3
ORTHO03S006622	0.8144	0.005	IPR040214	Uncharacterized protein KIAA2026
ORTHO03S006623	0.819438	0.005	IPR037647	HIRA-interacting protein 3
ORTHO03S006627	0.707107	0.015	IPR040241	Transient receptor potential channel Flc/Pkd2-like
ORTHO03S006629	0.707107	0.015	IPR007053	LRAT domain
ORTHO03S006632	0.707107	0.015	IPR000270	PB1 domain
ORTHO03S006633	0.707107	0.015	IPR001453	MoaB/Mog domain
ORTHO03S006634	0.707107	0.015	IPR001510	Zinc finger, PARP-type
ORTHO03S006650	0.742206	0.01	IPR036527	SCP2 sterol-binding domain superfamily
ORTHO03S006751	0.866025	0.005	IPR009053	Prefoldin
ORTHO03S006761	0.713174	0.01	IPR005606	Sec20
ORTHO03S007199	0.710689	0.015	IPR019145	Mediator complex, subunit Med10
ORTHO03S007212	0.707107	0.015	IPR039273	AP-4 complex accessory subunit Tepsin
ORTHO03S007229	0.866025	0.005	IPR023611	Ribosomal protein S23/S25, mitochondrial
ORTHO03S007233	0.707107	0.005	IPR003141	Polymerase/histidinol phosphatase, N-terminal
ORTHO03S007236	0.707107	0.015	IPR000331	Rap GTPase activating protein domain
ORTHO03S007241	0.707107	0.015	IPR008709	Neurochondrin
ORTHO03S007246	0.790569	0.005	IPR005574	RNA polymerase subunit RPB4/RPC9
ORTHO03S007248	0.707107	0.015	IPR000727	Target SNARE coiled-coil homology domain
ORTHO03S007254	0.707107	0.015	IPR007705	Vesicle transport v-SNARE, N-terminal
ORTHO03S007272	0.710607	0.005	IPR039870	Cytochrome oxidase assembly factor 4-like
ORTHO03S007303	0.866025	0.005	IPR028802	Protein SMG8
ORTHO03S007361	0.714802	0.03	IPR025337	Questin oxidase-like
ORTHO03S007414	0.707107	0.005	IPR018881	Uncharacterised protein family UPF0565
ORTHO03S007943	0.707107	0.015	IPR029188	Ribosomal RNA-processing protein 14, N-terminal
ORTHO03S007946	0.707107	0.015	IPR018544	KICSTOR complex protein C12orf66-like
ORTHO03S007957	0.707107	0.015	IPR019324	M-phase phosphoprotein 6
ORTHO03S007980	0.707107	0.015	IPR019364	Mediator complex, subunit Med8, fungi/metazoa
ORTHO03S008002	0.707107	0.015	IPR039867	Protein furry/Tao3/Mor2
ORTHO03S008016	0.707107	0.015	IPR019341	Alpha/gamma-adaptin-binding protein p34
ORTHO03S008019	0.707107	0.015	IPR003035	RWP-RK domain
ORTHO03S008021	0.707107	0.015	IPR007309	B-block binding subunit of TFIIIC
ORTHO03S008023	0.71668	0.005	IPR022533	Cox20
ORTHO03S008027	0.707107	0.015	IPR018613	Ccdc97-like
ORTHO03S008265	0.707107	0.005	IPR010606	Mib-herc2
ORTHO03S008945	0.707107	0.015	IPR040316	Integrator complex subunit 5
ORTHO03S008946	0.707107	0.015	IPR018466	Kre9/Knh1 family
ORTHO03S008952	0.707107	0.015	IPR029327	HAUS augmin-like complex subunit 4
ORTHO03S009003	0.707107	0.015	IPR019402	Frag1/DRAM/Sfk1
ORTHO03S009035	0.707107	0.015	IPR028241	RAVE subunit 2/Rogdi
ORTHO03S009036	0.707107	0.015	IPR018791	UV radiation resistance protein/autophagy-related protein 14
ORTHO03S009039	0.707107	0.015	IPR003812	Fido domain
ORTHO03S009043	0.707107	0.015	IPR002259	Equilibrative nucleoside transporter
ORTHO03S009048	0.707107	0.015	IPR013921	Mediator complex, subunit Med20
ORTHO03S009057	0.707107	0.015	IPR040463	BAP29/BAP31, transmembrane domain
ORTHO03S009058	0.707107	0.015	IPR000462	CDP-alcohol phosphatidyltransferase
ORTHO03S009066	0.707107	0.015	IPR024875	Protein Lines
ORTHO03S009079	0.707107	0.005	IPR021243	Protein of unknown function DUF2804
ORTHO03S009112	0.707107	0.01	IPR029651	Ectopic P granules protein 5
ORTHO03S009318	0.707107	0.005	IPR039797	Protein Pecanex
ORTHO03S010440	0.707107	0.015	IPR001510	Zinc finger, PARP-type
ORTHO03S010441	0.707107	0.015	IPR007632	Anoctamin
ORTHO03S010455	0.707107	0.015	IPR019095	Mediator complex, subunit Med18
ORTHO03S010456	0.707107	0.015	IPR009800	Coiled-coil alpha-helical rod protein 1
ORTHO03S010464	0.707107	0.015	IPR020189	Translation elongation factor, IF5A C-terminal
ORTHO03S010471	0.707107	0.005	IPR001123	Amino acid exporter protein, LeuE-type
ORTHO03S010477	0.707107	0.015	IPR019434	Uncharacterised protein family UPF0642
ORTHO03S010493	0.707107	0.015	IPR039902	Coiled-coil domain-containing protein CCDC148/CCDC112
ORTHO03S010504	0.707107	0.005	IPR005734	DNA topoisomerase VI, subunit B
ORTHO03S010508	0.707107	0.015	IPR004345	TB2/DP1/HVA22-related protein
ORTHO03S010529	0.707107	0.015	IPR008417	B-cell receptor-associated protein 29/31
ORTHO03S010555	0.707107	0.015	IPR022185	Protein of unknown function DUF3712
ORTHO03S010556	0.707107	0.015	IPR019404	Mediator complex, subunit Med11
ORTHO03S010561	0.707107	0.015	IPR011425	Mediator of RNA polymerase II transcription subunit 9
ORTHO03S010567	0.707107	0.015	IPR028945	WRB/Get1 family
ORTHO03S010581	0.707107	0.015	IPR013962	DASH complex subunit Dam1
ORTHO03S010586	0.707107	0.015	IPR037624	Nuclear pore complex protein Nup133-like
ORTHO03S010646	0.707107	0.01	IPR007400	PrpF protein
ORTHO03S010650	0.707107	0.015	IPR008389	ATPase, V0 complex, subunit e1/e2
