# Supplementary material for: Comparative genomics reveals new functional insights in uncultured MAST species
Source: ISME J. 2021 Jan 15;15(6):1767–81. doi: 10.1038/s41396-020-00885-8 (PMC8163842; doi:10.1038/s41396-020-00885-8)
Supplement: Supplementary file 13 — Table S3 [file 41396_2020_885_MOESM13_ESM.xlsx]

## Sheet: Sheet1
Ortholog groups	IndVal	p.value	InterPro		Description
ORTHO03S000272	0.81102	0.005	IPR005114	--	Helicase-associated
ORTHO03S000352	0.828374	0.015	IPR003378	--	Fringe-like
ORTHO03S000417	1	0.005	IPR022796	--	Chlorophyll A-B binding protein
ORTHO03S000494	0.893548	0.005	IPR039361	--	Cyclin
ORTHO03S000712	1	0.005	IPR022796	--	Chlorophyll A-B binding protein
ORTHO03S000774	1	0.005	IPR022796	--	Chlorophyll A-B binding protein
ORTHO03S000876	0.799174	0.04	IPR004294	--	Carotenoid oxygenase
ORTHO03S000966	0.85179	0.04	IPR006153	--	Cation/H+ exchanger
ORTHO03S001040	0.859133	0.005	IPR011531	--	Bicarbonate transporter, C-terminal
ORTHO03S001043	0.807304	0.015	IPR002142	--	Peptidase S49
ORTHO03S001144	0.85989	0.005	IPR021134	--	Bestrophin/UPF0187
ORTHO03S001308	0.882383	0.005	IPR019378	--	GDP-fucose protein O-fucosyltransferase
ORTHO03S001612	0.707107	0.01	IPR022796	--	Chlorophyll A-B binding protein
ORTHO03S001719	0.707107	0.01	IPR001214	--	SET domain
ORTHO03S001748	0.76018	0.005	IPR006514	IPR021148	IRX15/IRX15L/IGXM
ORTHO03S001826	1	0.005	IPR003607	IPR007685	HD/PDEase domain
ORTHO03S001831	0.769105	0.025	IPR005049	--	STELLO-like
ORTHO03S001859	0.821341	0.005	IPR011042	IPR018119	Six-bladed beta-propeller, TolB-like
ORTHO03S001875	0.776924	0.01	IPR000158	IPR008280	Cell division protein FtsZ
ORTHO03S002255	0.828951	0.005	IPR001107	--	Band 7 domain
ORTHO03S002476	0.802539	0.005	IPR006439	--	HAD hydrolase, subfamily IA
ORTHO03S002603	0.889438	0.005	IPR005069	--	Nucleotide-diphospho-sugar transferase
ORTHO03S002626	1	0.005	IPR002528	--	Multi antimicrobial extrusion protein
ORTHO03S002766	0.818065	0.01	IPR021134	--	Bestrophin/UPF0187
ORTHO03S002769	0.919842	0.005	IPR000868	--	Isochorismatase-like
ORTHO03S002771	0.964418	0.005	IPR007235	--	Glycosyl transferase, family 28, C-terminal
ORTHO03S002794	0.840292	0.005	IPR018011	--	Carbohydrate sulfotransferase 8-10
ORTHO03S002900	0.912871	0.005	IPR027843	IPR032710	Domain of unknown function DUF4440
ORTHO03S002932	0.770655	0.01	IPR001406	--	Pseudouridine synthase I, TruA
ORTHO03S003077	0.757084	0.01	IPR000269	--	Copper amine oxidase
ORTHO03S003091	0.802875	0.005	IPR021135	--	Phosphoenolpyruvate carboxylase
ORTHO03S003197	1	0.005	IPR015701	--	Ferredoxin--NADP reductase
ORTHO03S003204	0.888937	0.005	IPR016833	--	Putative sodium bile acid cotransporter
ORTHO03S003222	0.940401	0.005	IPR004667	--	ADP/ATP carrier protein
ORTHO03S003230	0.918089	0.005	IPR000114	--	Ribosomal protein L16
ORTHO03S003242	0.761906	0.045	IPR007863	--	Peptidase M16, C-terminal
ORTHO03S003335	0.718656	0.015	IPR002130	--	Cyclophilin-type peptidyl-prolyl cis-trans isomerase domain
ORTHO03S003339	0.754389	0.045	IPR006917	--	SOUL haem-binding protein
ORTHO03S003367	0.827073	0.005	IPR011643	--	High-CO2 inducible periplasmic protein
ORTHO03S003396	0.910911	0.005	IPR020606	--	Ribosomal protein S7, conserved site
ORTHO03S003403	0.875334	0.005	IPR006439	--	HAD hydrolase, subfamily IA
ORTHO03S003449	0.738778	0.01	IPR039447	--	Urease accessory protein UreH-like, transmembrane domain
ORTHO03S003526	0.84199	0.005	IPR007263	--	Protein of unknown function DUF393
ORTHO03S003529	0.810584	0.01	IPR003696	--	Carbamoyltransferase
ORTHO03S003535	0.889059	0.005	IPR000218	--	Ribosomal protein L14P
ORTHO03S003552	0.861741	0.005	IPR023801	--	Histone deacetylase domain
ORTHO03S003661	0.793519	0.005	IPR023943	IPR001303	Enolase-phosphatase E1
ORTHO03S003681	0.707107	0.01	IPR016177	--	DNA-binding domain superfamily
ORTHO03S003700	0.890758	0.005	IPR032710	--	NTF2-like domain superfamily
ORTHO03S003827	0.709179	0.045	IPR001288	--	Translation initiation factor 3
ORTHO03S003917	0.969761	0.005	IPR006439	--	HAD hydrolase, subfamily IA
ORTHO03S003921	0.753715	0.01	IPR009688	--	Domain of unknown function DUF1279
ORTHO03S004021	0.809792	0.005	IPR006145	--	Pseudouridine synthase, RsuA/RluA
ORTHO03S004070	1	0.005	IPR028055	--	Membrane insertase YidC/Oxa1, C-terminal
ORTHO03S004082	1	0.005	IPR025638	--	Protein of unknown function DUF4336
ORTHO03S004088	0.979389	0.005	IPR000702	--	Ribosomal protein L6
ORTHO03S004094	0.757676	0.015	IPR023271	--	Aquaporin-like
ORTHO03S004114	0.94711	0.005	IPR020550	--	Inositol monophosphatase, conserved site
ORTHO03S004224	0.735573	0.02	IPR009288	--	Gamma-glutamylcyclotransferase, AIG2-like
ORTHO03S004295	0.767473	0.005	IPR026913	--	Methyltransferase-like protein 24
ORTHO03S004305	1	0.005	IPR021995	--	Protein of unknown function DUF3593
ORTHO03S004308	0.816497	0.005	IPR022796	--	Chlorophyll A-B binding protein
ORTHO03S004333	0.702215	0.025	IPR006439	--	HAD hydrolase, subfamily IA
ORTHO03S004342	0.977489	0.005	IPR001892	--	Ribosomal protein S13
ORTHO03S004344	0.756133	0.01	IPR015424	--	Pyridoxal phosphate-dependent transferase
ORTHO03S004468	0.745059	0.005	IPR016181	--	Acyl-CoA N-acyltransferase
ORTHO03S004469	0.747064	0.02	IPR000659	IPR012349	Pyridoxamine 5'-phosphate oxidase
ORTHO03S004541	0.933575	0.005	IPR005496	--	Integral membrane protein TerC
ORTHO03S004549	0.972592	0.005	IPR001209	--	Ribosomal protein S14
ORTHO03S004574	0.816497	0.005	IPR011611	--	Carbohydrate kinase PfkB
ORTHO03S004587	0.797513	0.005	IPR008166	--	Glycosyltransferase family 92
ORTHO03S004593	0.796588	0.01	IPR000600	--	ROK family
ORTHO03S004597	0.898484	0.005	IPR001971	--	Ribosomal protein S11
ORTHO03S004598	1	0.005	IPR007300	--	CidB/LrgB family
ORTHO03S004690	0.825241	0.005	IPR000608	--	Ubiquitin-conjugating enzyme E2
ORTHO03S004742	0.912871	0.005	IPR003675	--	CAAX prenyl protease 2
ORTHO03S004770	0.880725	0.005	IPR039733	--	Protein N-terminal glutamine amidohydrolase
ORTHO03S004776	0.891407	0.005	IPR012349	IPR019595	FMN-binding split barrel
ORTHO03S004783	0.759315	0.005	IPR006634	--	TRAM/LAG1/CLN8 homology domain
ORTHO03S004793	1	0.005	IPR000620	--	EamA domain
ORTHO03S004801	1	0.005	IPR001865	--	Ribosomal protein S2
ORTHO03S004803	1	0.005	IPR018790	--	Protein of unknown function DUF2358
ORTHO03S004813	1	0.005	IPR002528	--	Multi antimicrobial extrusion protein
ORTHO03S004824	1	0.005	IPR020934	--	Ribosomal protein S19 conserved site
ORTHO03S004842	0.856573	0.005	IPR006357	--	HAD-superfamily hydrolase, subfamily IIA
ORTHO03S004952	0.912871	0.005	IPR016055	--	Alpha-D-phosphohexomutase, alpha/beta/alpha I/II/III
ORTHO03S004994	0.748665	0.01	IPR038048	IPR006667	Magnesium transporter MgtE, transmembrane domain
ORTHO03S005028	0.930833	0.005	IPR018079	--	Ribosomal protein S4, conserved site
ORTHO03S005030	1	0.005	IPR002680	--	Alternative oxidase
ORTHO03S005033	0.968978	0.005	IPR000537	--	UbiA prenyltransferase family
ORTHO03S005039	1	0.005	IPR038938	IPR025114	Beta-carotene isomerase D27-like
ORTHO03S005053	1	0.005	IPR006571	--	TLDc domain
ORTHO03S005055	0.954456	0.005	IPR031155	--	Urea active transporter
ORTHO03S005058	0.848802	0.005	IPR004839	--	Aminotransferase, class I/classII
ORTHO03S005063	0.889237	0.005	IPR006042	--	Xanthine/uracil permease
ORTHO03S005074	1	0.005	IPR016181	IPR000182	Acyl-CoA N-acyltransferase
ORTHO03S005077	0.737555	0.015	IPR001214	--	SET domain
ORTHO03S005082	0.856624	0.005	IPR003848	--	Domain of unknown function DUF218
ORTHO03S005206	0.857846	0.005	IPR025124	--	Domain of unknown function DUF4050
ORTHO03S005207	0.753295	0.005	IPR002379	IPR000454	V-ATPase proteolipid subunit C-like domain
ORTHO03S005212	0.773011	0.005	IPR030689	--	Cytochrome b
ORTHO03S005218	0.714764	0.01	IPR039606	--	Phytol/farnesol kinase
ORTHO03S005224	0.871185	0.005	IPR025423	--	Domain of unknown function DUF4149
ORTHO03S005234	0.912871	0.005	IPR010903	--	Protein of unknown function DUF1517
ORTHO03S005287	0.737854	0.02	IPR011330	IPR002509	Glycoside hydrolase/deacetylase, beta/alpha-barrel
ORTHO03S005314	0.707107	0.01	IPR005331	--	Sulfotransferase
ORTHO03S005321	0.96847	0.005	IPR029026	--	tRNA (guanine-N1-)-methyltransferase, N-terminal
ORTHO03S005322	0.951788	0.005	IPR004044	IPR018280	K Homology domain, type 2
ORTHO03S005323	0.745797	0.005	IPR016964	IPR033118	Sigma intracellular receptor 2
ORTHO03S005325	1	0.005	IPR020818	--	GroES chaperonin family
ORTHO03S005326	0.856624	0.005	IPR009072	--	Histone-fold
ORTHO03S005329	0.869883	0.005	IPR001653	--	Diaminopimelate epimerase, DapF
ORTHO03S005330	0.749441	0.02	IPR011335	--	Restriction endonuclease type II-like
ORTHO03S005337	1	0.005	IPR006058	--	2Fe-2S ferredoxin, iron-sulphur binding site
ORTHO03S005338	1	0.005	IPR004307	--	TspO/MBR-related protein
ORTHO03S005351	1	0.005	IPR006843	--	Plastid lipid-associated protein/fibrillin conserved domain
ORTHO03S005355	0.904	0.005	IPR000037	IPR023620	SsrA-binding protein
ORTHO03S005484	0.912871	0.005	IPR019547	--	B domain of TMEM189, localisation domain
ORTHO03S005487	0.707107	0.01	IPR021825	--	Protein RETICULATA-related
ORTHO03S005488	0.816497	0.005	IPR005067	IPR012348	Fatty acid desaturase, type 2
ORTHO03S005493	0.872963	0.005	IPR034210	IPR008972	Cytochrome c oxidase subunit 2, C-terminal
ORTHO03S005561	0.754071	0.01	IPR026057	--	PC-Esterase
ORTHO03S005624	1	0.005	IPR005031	--	Coenzyme Q-binding protein COQ10, START domain
ORTHO03S005627	1	0.005	IPR005867	--	Photosystem II protein D1
ORTHO03S005636	0.98501	0.005	IPR007083	--	RNA polymerase Rpb1, domain 4
ORTHO03S005640	1	0.005	IPR000894	--	Ribulose bisphosphate carboxylase small chain, domain
ORTHO03S005643	1	0.005	IPR002541	--	Cytochrome c assembly protein
ORTHO03S005653	1	0.005	IPR005801	IPR004433	ADC synthase
ORTHO03S005654	1	0.005	IPR002550	IPR016169	CNNM, transmembrane domain
ORTHO03S005664	1	0.005	IPR001017	IPR033248	Dehydrogenase, E1 component
ORTHO03S005675	1	0.005	IPR003690	IPR038538	Transcription termination factor, mitochondrial/chloroplastic
ORTHO03S005681	0.960577	0.005	IPR021883	--	Protein LOW PSII ACCUMULATION 1-like
ORTHO03S005686	0.971482	0.005	IPR000630	--	Ribosomal protein S8
ORTHO03S005694	1	0.005	IPR023655	--	Cytochrome c6
ORTHO03S005703	0.777604	0.005	IPR029006	--	ADF-H/Gelsolin-like domain superfamily
ORTHO03S005816	0.751557	0.005	IPR039491	--	Required for excision 1-B domain-containing protein
ORTHO03S005830	0.912871	0.005	IPR005031	--	Coenzyme Q-binding protein COQ10, START domain
ORTHO03S005831	0.773011	0.005	IPR000568	--	ATP synthase, F0 complex, subunit A
ORTHO03S005847	0.802396	0.01	IPR018164	--	Alanyl-tRNA synthetase, class IIc, N-terminal
ORTHO03S005861	0.7419	0.02	IPR023210	IPR020471	NADP-dependent oxidoreductase domain
ORTHO03S005918	0.912871	0.005	IPR001372	--	Dynein light chain, type 1/2
ORTHO03S005994	0.707107	0.01	IPR031107	--	Small heat shock protein HSP20
ORTHO03S005996	0.707107	0.01	IPR006990	--	Tweety
ORTHO03S006015	0.707107	0.01	IPR018883	--	Putative carbonic anhydrase
ORTHO03S006023	1	0.005	IPR003016	--	2-oxo acid dehydrogenase, lipoyl-binding site
ORTHO03S006028	0.922837	0.005	IPR013584	--	RAP domain
ORTHO03S006030	1	0.005	IPR002132	--	Ribosomal protein L5
ORTHO03S006032	0.811847	0.01	IPR012886	--	Formiminotransferase, N-terminal subdomain
ORTHO03S006033	1	0.005	IPR019533	--	Peptidase S26
ORTHO03S006054	1	0.005	IPR033248	IPR005477	Transketolase, C-terminal domain
ORTHO03S006058	0.816497	0.005	IPR021466	--	Putative rhamnosyl transferase
ORTHO03S006059	1	0.005	IPR006917	--	SOUL haem-binding protein
ORTHO03S006064	1	0.005	IPR001646	--	Pentapeptide repeat
ORTHO03S006065	1	0.005	IPR037219	--	Peptidase M41-like
ORTHO03S006069	1	0.005	IPR008479	--	Protein of unknown function DUF760
ORTHO03S006077	1	0.005	IPR001080	--	3Fe-4S ferredoxin
ORTHO03S006079	1	0.005	IPR017491	IPR017896	Photosystem I protein PsaC
ORTHO03S006087	0.912871	0.005	IPR004810	--	Formyltetrahydrofolate deformylase
ORTHO03S006092	1	0.005	IPR007314	--	Haem-binding uptake, Tiki superfamily, ChaN
ORTHO03S006094	0.982875	0.005	IPR005869	--	Photosystem II CP43 reaction centre protein
ORTHO03S006098	0.912871	0.005	IPR021855	--	PAM68-like
ORTHO03S006100	1	0.005	IPR018227	--	Amino acid/polyamine transporter 2
ORTHO03S006206	0.725227	0.02	IPR028978	--	Chorismate pyruvate-lyase/UbiC transcription regulator-associated domain superfamily
ORTHO03S006260	0.912871	0.005	IPR003369	--	Sec-independent protein translocase protein TatA/B/E
ORTHO03S006274	0.773011	0.005	IPR024791	--	Cytochrome c oxidase subunit III
ORTHO03S006359	0.912871	0.005	IPR021467	--	Protein of unknown function DUF3119
ORTHO03S006362	0.775836	0.005	IPR004667	--	ADP/ATP carrier protein
ORTHO03S006371	0.816497	0.005	IPR006634	--	TRAM/LAG1/CLN8 homology domain
ORTHO03S006468	1	0.005	IPR005727	--	Ribosomal protein L22, bacterial/chloroplast-type
ORTHO03S006471	1	0.005	IPR005031	--	Coenzyme Q-binding protein COQ10, START domain
ORTHO03S006472	0.912871	0.005	IPR029026	--	tRNA (guanine-N1-)-methyltransferase, N-terminal
ORTHO03S006473	1	0.005	IPR017486	--	Photosystem II CP47 reaction centre protein
ORTHO03S006474	0.912871	0.005	IPR008076	--	Cyanate hydratase
ORTHO03S006476	1	0.005	IPR002628	--	Photosystem II PsbO, manganese-stabilising
ORTHO03S006479	1	0.005	IPR006843	--	Plastid lipid-associated protein/fibrillin conserved domain
ORTHO03S006480	1	0.005	IPR002634	IPR003808	BolA protein
ORTHO03S006481	1	0.005	IPR008629	--	GUN4-like
ORTHO03S006486	1	0.005	IPR007080	--	RNA polymerase Rpb1, domain 1
ORTHO03S006487	0.801734	0.005	IPR005114	--	Helicase-associated
ORTHO03S006488	1	0.005	IPR036010	--	2Fe-2S ferredoxin-like superfamily
ORTHO03S006491	1	0.005	IPR005870	--	Cytochrome b6/f complex, subunit IV
ORTHO03S006493	1	0.005	IPR011799	--	Chlorophyll synthase, ChlG
ORTHO03S006494	1	0.005	IPR006217	--	Photosystem II cytochrome b559, alpha subunit
ORTHO03S006495	1	0.005	IPR007642	--	RNA polymerase Rpb2, domain 2
ORTHO03S006496	1	0.005	IPR000568	--	ATP synthase, F0 complex, subunit A
ORTHO03S006502	1	0.005	IPR021562	--	Protein of unknown function DUF3007
ORTHO03S006506	1	0.005	IPR006243	--	Photosystem I PsaA
ORTHO03S006508	1	0.005	IPR032710	--	NTF2-like domain superfamily
ORTHO03S006509	1	0.005	IPR001056	--	Photosystem II reaction centre protein H
ORTHO03S006511	1	0.005	IPR004839	--	Aminotransferase, class I/classII
ORTHO03S006512	1	0.005	IPR000454	IPR002379	ATP synthase, F0 complex, subunit C
ORTHO03S006513	1	0.005	IPR007197	IPR006638	Radical SAM
ORTHO03S006516	1	0.005	IPR001848	--	Ribosomal protein S10
ORTHO03S006518	1	0.005	IPR007157	--	PspA/IM30
ORTHO03S006519	1	0.005	IPR005182	--	Domain of unknown function DUF304
ORTHO03S006520	0.816497	0.005	IPR037401	--	SnoaL-like domain
ORTHO03S006522	1	0.005	IPR002816	--	TraB family
ORTHO03S006523	0.912871	0.005	IPR005610	--	Photosystem II Psb28, class 1
ORTHO03S006524	0.816497	0.005	IPR014014	--	RNA helicase, DEAD-box type, Q motif
ORTHO03S006526	0.816497	0.005	IPR029479	--	Nitroreductase
ORTHO03S006530	1	0.005	IPR001469	--	ATP synthase, F1 complex, delta/epsilon subunit
ORTHO03S006542	1	0.005	IPR003769	--	Adaptor protein ClpS, core
ORTHO03S006544	1	0.005	IPR023530	--	Cytochrome b6, PetB
ORTHO03S006545	1	0.005	IPR007816	IPR023494	ResB-like domain
ORTHO03S006546	1	0.005	IPR036603	--	RNA polymerase, RBP11-like subunit
ORTHO03S006547	0.815424	0.005	IPR008775	--	Phytanoyl-CoA dioxygenase
ORTHO03S006548	1	0.005	IPR003685	--	Photosystem I PsaD
ORTHO03S006550	1	0.005	IPR026593	--	Protein translocase subunit SecY
ORTHO03S006556	1	0.005	IPR006244	--	Photosystem I PsaB
ORTHO03S006561	1	0.005	IPR001705	--	Ribosomal protein L33
ORTHO03S006564	1	0.005	IPR020888	--	Ribulose bisphosphate carboxylase large subunit, type I
ORTHO03S006570	1	0.005	IPR002325	--	Cytochrome f
ORTHO03S006575	1	0.005	IPR003359	--	Photosystem I Ycf4, assembly
ORTHO03S006579	1	0.005	IPR003375	--	Photosystem I PsaE, reaction centre subunit IV
ORTHO03S006581	1	0.005	IPR003615	--	HNH nuclease
ORTHO03S006728	0.816497	0.005	IPR016053	--	Haem oxygenase-like
ORTHO03S006740	0.816497	0.005	IPR001279	IPR036866	Metallo-beta-lactamase
ORTHO03S006745	0.857846	0.005	IPR010775	--	Protein of unknown function DUF1365
ORTHO03S006746	0.912871	0.005	IPR037219	--	Peptidase M41-like
ORTHO03S006760	0.912871	0.005	IPR014743	--	Chloride channel, core
ORTHO03S006782	0.766245	0.005	IPR023214	--	HAD superfamily
ORTHO03S006857	0.816497	0.005	IPR003774	--	Protein of unknown function UPF0301
ORTHO03S007011	0.707107	0.01	IPR002528	--	Multi antimicrobial extrusion protein
ORTHO03S007025	1	0.005	IPR004307	--	TspO/MBR-related protein
ORTHO03S007027	0.912871	0.005	IPR022796	--	Chlorophyll A-B binding protein
ORTHO03S007034	1	0.005	IPR003526	--	2-C-methyl-D-erythritol 2,4-cyclodiphosphate synthase
ORTHO03S007038	0.912871	0.005	IPR002696	--	Putative membrane protein insertion efficiency factor
ORTHO03S007039	1	0.005	IPR002033	--	Sec-independent periplasmic protein translocase TatC
ORTHO03S007040	1	0.005	IPR019595	IPR012349	Domain of unknown function DUF2470
ORTHO03S007046	0.94711	0.005	IPR018714	--	Protein of unknown function DUF2237
ORTHO03S007052	1	0.005	IPR009577	--	Putative small multi-drug export
ORTHO03S007053	1	0.005	IPR003757	--	Photosystem I PsaL, reaction centre subunit XI
ORTHO03S007061	0.816497	0.005	IPR019198	--	Beta propeller domain-containing family
ORTHO03S007062	0.816497	0.005	IPR022796	--	Chlorophyll A-B binding protein
ORTHO03S007064	1	0.005	IPR030960	--	3-dehydroquinate synthase domain
ORTHO03S007065	0.912871	0.005	IPR023198	--	Phosphoglycolate phosphatase-like, domain 2
ORTHO03S007080	1	0.005	IPR002150	--	Ribosomal protein L31
ORTHO03S007081	1	0.005	IPR024935	--	Rubredoxin domain
ORTHO03S007084	1	0.005	IPR013264	IPR002694	DNA primase, catalytic core, N-terminal
ORTHO03S007087	1	0.005	IPR011005	--	Dihydropteroate synthase-like
ORTHO03S007088	0.912871	0.005	IPR006145	--	Pseudouridine synthase, RsuA/RluA
ORTHO03S007094	1	0.005	IPR005484	--	Ribosomal protein L18
ORTHO03S007095	1	0.005	IPR018485	--	Carbohydrate kinase, FGGY, C-terminal
ORTHO03S007116	1	0.005	IPR037497	--	Protein PROTON GRADIENT REGULATION 5
ORTHO03S007117	1	0.005	IPR006067	--	Nitrite/sulphite reductase 4Fe-4S domain
ORTHO03S007119	1	0.005	IPR036567	IPR032528	Ribosome hibernation promotion factor-like
ORTHO03S007123	0.912871	0.005	IPR002762	--	Cobalamin (vitamin B12) biosynthesis CbiX
ORTHO03S007129	1	0.005	IPR018962	--	Domain of unknown function DUF1995
ORTHO03S007133	1	0.005	IPR007621	--	TPM domain
ORTHO03S007136	0.740691	0.01	IPR000390	--	Small multidrug resistance protein family
ORTHO03S007137	1	0.005	IPR018962	--	Domain of unknown function DUF1995
ORTHO03S007139	1	0.005	IPR010231	--	SUF system FeS cluster assembly, SufB
ORTHO03S007140	1	0.005	IPR003451	--	4-hydroxy-3-methylbut-2-enyl diphosphate reductase
ORTHO03S007141	1	0.005	IPR002205	--	DNA topoisomerase, type IIA, subunit A/C-terminal
ORTHO03S007145	1	0.005	IPR001667	IPR000644	DDH domain
ORTHO03S007146	0.816497	0.005	IPR000782	--	FAS1 domain
ORTHO03S007148	0.912871	0.005	IPR006843	--	Plastid lipid-associated protein/fibrillin conserved domain
ORTHO03S007149	1	0.005	IPR001907	--	ATP-dependent Clp protease proteolytic subunit
ORTHO03S007150	1	0.005	IPR005868	--	Photosystem II D2 protein
ORTHO03S007152	1	0.005	IPR002794	--	Protein of unknown function DUF92, TMEM19
ORTHO03S007154	0.816497	0.005	IPR000620	--	EamA domain
ORTHO03S007160	1	0.005	IPR025461	--	ABA DEFICIENT 4-like
ORTHO03S007164	1	0.005	IPR001383	--	Ribosomal protein L28
ORTHO03S007166	1	0.005	IPR003666	--	Photosystem I PsaF, reaction centre subunit III
ORTHO03S007168	1	0.005	IPR011542	--	SUF system FeS cluster assembly, SufD
ORTHO03S007170	1	0.005	IPR037103	IPR011719	Tubulin/FtsZ, C-terminal domain superfamily
ORTHO03S007171	1	0.005	IPR025585	--	Photosystem II Pbs27
ORTHO03S007371	0.816497	0.005	IPR032710	IPR018790	NTF2-like domain superfamily
ORTHO03S007380	0.912871	0.005	IPR009631	--	CGLD27-like
ORTHO03S007391	0.912871	0.005	IPR000740	--	GrpE nucleotide exchange factor
ORTHO03S007397	0.912871	0.005	IPR037401	--	SnoaL-like domain
ORTHO03S007398	0.912871	0.005	IPR006843	--	Plastid lipid-associated protein/fibrillin conserved domain
ORTHO03S007401	0.912871	0.005	IPR023296	--	Glycosyl hydrolase, five-bladed beta-propellor domain superfamily
ORTHO03S007406	0.790466	0.005	IPR032465	--	2-amino-3-carboxymuconate-6-semialdehyde decarboxylase
ORTHO03S007408	0.816497	0.005	IPR003425	--	CCB3/YggT
ORTHO03S007411	0.912871	0.005	IPR018962	--	Domain of unknown function DUF1995
ORTHO03S007413	0.707107	0.01	IPR003615	IPR000477	HNH nuclease
ORTHO03S007420	0.912871	0.005	IPR011685	--	LETM1-like
ORTHO03S007429	0.912871	0.005	IPR008537	--	Protein of unknown function DUF819
ORTHO03S007431	0.85587	0.005	IPR010121	IPR018274	Pyruvate, phosphate dikinase
ORTHO03S007435	0.804696	0.005	IPR008532	--	NFACT, RNA-binding domain
ORTHO03S007523	0.912871	0.005	IPR021420	--	Protein of unknown function DUF3067
ORTHO03S007533	0.816497	0.005	IPR000782	--	FAS1 domain
ORTHO03S007541	0.816497	0.005	IPR018808	--	Muniscin C-terminal
ORTHO03S007544	0.817652	0.005	IPR018638	--	Domain of unknown function DUF2061, membrane
ORTHO03S007554	0.912871	0.005	IPR003406	--	Glycosyl transferase, family 14
ORTHO03S007557	0.728886	0.015	IPR003844	--	Uncharacterised protein family UPF0060
ORTHO03S007562	0.912871	0.005	IPR003769	--	Adaptor protein ClpS, core
ORTHO03S007783	0.707107	0.01	IPR022796	--	Chlorophyll A-B binding protein
ORTHO03S007796	1	0.005	IPR002130	--	Cyclophilin-type peptidyl-prolyl cis-trans isomerase domain
ORTHO03S007799	0.707107	0.005	IPR004304	--	Acetamidase/Formamidase
ORTHO03S007802	0.912871	0.005	IPR011771	--	Magnesium-chelatase, subunit H
ORTHO03S007804	0.912871	0.005	IPR002682	--	Photosystem II PsbJ
ORTHO03S007808	1	0.005	IPR002583	--	Ribosomal protein S20
ORTHO03S007812	0.912871	0.005	IPR021883	--	Protein LOW PSII ACCUMULATION 1-like
ORTHO03S007814	0.816497	0.005	IPR009666	--	Uncharacterised protein family Ycf35
ORTHO03S007816	0.816497	0.005	IPR032710	--	NTF2-like domain superfamily
ORTHO03S007817	0.912871	0.005	IPR001907	--	ATP-dependent Clp protease proteolytic subunit
ORTHO03S007818	0.816497	0.005	IPR004807	IPR000305	UvrABC system, subunit B
ORTHO03S007823	0.912871	0.005	IPR003256	IPR005824	Ribosomal protein L24
ORTHO03S007826	0.912871	0.005	IPR003398	--	Photosystem II PsbN
ORTHO03S007827	1	0.005	IPR016003	--	Photosystem II cytochrome c-550 precursor
ORTHO03S007828	0.912871	0.005	IPR003683	--	Cytochrome b6/f complex, subunit 5
ORTHO03S007830	0.912871	0.005	IPR006216	--	Photosystem II cytochrome b559, conserved site
ORTHO03S007841	1	0.005	IPR000397	--	Heat shock protein Hsp33
ORTHO03S007846	0.816497	0.005	IPR003742	--	RNA methyltransferase RlmH
ORTHO03S007848	0.912871	0.005	IPR021919	--	Cofactor assembly of complex C subunit B, CCB1
ORTHO03S007851	0.912871	0.005	IPR005497	--	Cytochrome b6-f complex, subunit 8
ORTHO03S007852	0.707107	0.01	IPR019547	--	B domain of TMEM189, localisation domain
ORTHO03S007857	0.707107	0.005	IPR027372	IPR006179	Phytase-like domain
ORTHO03S007860	0.912871	0.005	IPR003425	--	CCB3/YggT
ORTHO03S007865	0.912871	0.005	IPR009915	--	NnrU domain
ORTHO03S007866	1	0.005	IPR010292	--	Uncharacterised protein family CreA
ORTHO03S007868	0.912871	0.005	IPR003687	--	Photosystem II PsbK
ORTHO03S007869	0.912871	0.005	IPR004209	--	Ferredoxin thioredoxin reductase catalytic beta subunit
ORTHO03S007870	1	0.005	IPR003774	--	Protein of unknown function UPF0301
ORTHO03S007874	0.912871	0.005	IPR009472	--	Tab2-like
ORTHO03S007875	0.912871	0.005	IPR037492	--	Light-harvesting complex-like protein OHP2
ORTHO03S007877	0.761627	0.005	IPR019144	--	Membralin
ORTHO03S007880	1	0.005	IPR023222	--	PsbQ-like domain superfamily
ORTHO03S007881	0.816497	0.005	IPR000131	--	ATP synthase, F1 complex, gamma subunit
ORTHO03S007882	0.912871	0.005	IPR000529	--	Ribosomal protein S6
ORTHO03S007883	0.912871	0.005	IPR006843	--	Plastid lipid-associated protein/fibrillin conserved domain
ORTHO03S007889	0.912871	0.005	IPR002615	--	Photosystem I PsaJ, reaction centre subunit IX
ORTHO03S007894	0.912871	0.005	IPR000711	--	ATPase, OSCP/delta subunit
ORTHO03S007898	0.912871	0.005	IPR001915	--	Peptidase M48
ORTHO03S007901	1	0.005	IPR002146	--	ATP synthase, F0 complex, subunit b/b', bacterial/chloroplast
ORTHO03S007902	0.816497	0.005	IPR001214	--	SET domain
ORTHO03S007903	0.816497	0.005	IPR002698	IPR037171	5-formyltetrahydrofolate cyclo-ligase
ORTHO03S007908	1	0.005	IPR007599	--	Derlin
ORTHO03S007910	0.709201	0.015	IPR016193	--	Cytidine deaminase-like
ORTHO03S007912	0.912871	0.005	IPR039261	--	Ferredoxin-NADP reductase (FNR), nucleotide-binding domain
ORTHO03S007913	0.912871	0.005	IPR021788	--	Protein CHAPERONE-LIKE PROTEIN OF POR1-like
ORTHO03S007922	0.816497	0.005	IPR025333	--	Protein of unknown function DUF4239
ORTHO03S007925	1	0.005	IPR015353	--	Rubisco LSMT, substrate-binding domain
ORTHO03S007929	1	0.005	IPR016181	IPR000182	Acyl-CoA N-acyltransferase
ORTHO03S007930	0.753196	0.005	IPR000408	--	Regulator of chromosome condensation, RCC1
ORTHO03S007934	0.912871	0.005	IPR002130	--	Cyclophilin-type peptidyl-prolyl cis-trans isomerase domain
ORTHO03S008131	0.816497	0.005	IPR022973	--	Ribosomal protein L10
ORTHO03S008138	0.912871	0.005	IPR025747	--	ThiC-associated domain
ORTHO03S008143	0.912871	0.005	IPR009249	--	Ferredoxin-dependent bilin reductase
ORTHO03S008147	0.912871	0.005	IPR002683	--	PsbP, C-terminal
ORTHO03S008175	0.707107	0.01	IPR010865	--	Protein of unknown function DUF1499
ORTHO03S008178	0.912871	0.005	IPR002683	--	PsbP, C-terminal
ORTHO03S008181	0.816497	0.005	IPR039987	--	PGR5-like protein 1
ORTHO03S008188	0.912871	0.005	IPR006843	--	Plastid lipid-associated protein/fibrillin conserved domain
ORTHO03S008192	0.912871	0.005	IPR002683	--	PsbP, C-terminal
ORTHO03S008197	0.773011	0.005	IPR001457	--	NADH:ubiquinone/plastoquinone oxidoreductase, chain 6
ORTHO03S008203	0.912871	0.005	IPR003675	--	CAAX prenyl protease 2
ORTHO03S008207	0.816497	0.005	IPR004680	--	Citrate transporter-like domain
ORTHO03S008208	0.912871	0.005	IPR004394	--	Protein Iojap/ribosomal silencing factor RsfS
ORTHO03S008209	0.912871	0.005	IPR025067	--	Protein of unknown function DUF4079
ORTHO03S008289	0.706776	0.01	IPR000529	--	Ribosomal protein S6
ORTHO03S008309	0.707107	0.01	IPR022036	--	Protein of unknown function DUF3605
ORTHO03S008314	0.816497	0.005	IPR000608	--	Ubiquitin-conjugating enzyme E2
ORTHO03S008322	0.912871	0.005	IPR032801	--	Peroxiredoxin-like 2A/B/C
ORTHO03S008323	0.816497	0.005	IPR004619	--	Type III pantothenate kinase
ORTHO03S008325	0.912871	0.005	IPR013809	--	ENTH domain
ORTHO03S008337	0.816497	0.005	IPR039848	--	Ribosomal protein S24/S35, mitochondrial
ORTHO03S008338	0.912871	0.005	IPR038938	IPR025114	Beta-carotene isomerase D27-like
ORTHO03S008340	0.912871	0.005	IPR039633	--	Plastid-lipid-associated protein
ORTHO03S008345	0.763203	0.005	IPR039481	--	Exocyst complex component EXOC2/Sec5, N-terminal domain
ORTHO03S008346	0.912871	0.005	IPR009249	--	Ferredoxin-dependent bilin reductase
ORTHO03S008349	0.912871	0.005	IPR010404	--	Chromophore lyase CpcT/CpeT
ORTHO03S008351	0.763277	0.01	IPR036866	IPR025638	Ribonuclease Z/Hydroxyacylglutathione hydrolase-like
ORTHO03S008355	0.853581	0.005	IPR014984	--	HopJ type III effector protein
ORTHO03S008358	0.912871	0.005	IPR016181	IPR000182	Acyl-CoA N-acyltransferase
ORTHO03S008362	0.912871	0.005	IPR022203	--	Protein of unknown function DUF3727
ORTHO03S008367	0.912871	0.005	IPR031610	--	Protein TIC110, chloroplastic
ORTHO03S008372	0.763203	0.005	IPR008207	--	Signal transduction histidine kinase, phosphotransfer (Hpt) domain
ORTHO03S008757	0.78898	0.005	IPR017136	--	Uncharacterised conserved protein UCP037205
ORTHO03S008776	0.707107	0.01	IPR001739	--	Methyl-CpG DNA binding
ORTHO03S008780	0.707107	0.01	IPR003105	IPR027450	SRA-YDG
ORTHO03S008786	0.707107	0.01	IPR023214	--	HAD superfamily
ORTHO03S008792	0.707107	0.01	IPR008557	--	Protein of unknown function DUF839
ORTHO03S008816	0.912871	0.005	IPR016181	IPR000182	Acyl-CoA N-acyltransferase
ORTHO03S008824	0.816497	0.005	IPR003964	--	Carbamate kinase
ORTHO03S008835	0.912871	0.005	IPR001487	--	Bromodomain
ORTHO03S008847	0.816497	0.005	IPR026285	IPR004305	TenA_E protein
ORTHO03S008851	0.816497	0.005	IPR002925	--	Dienelactone hydrolase
ORTHO03S008854	0.912871	0.005	IPR019379	--	Gamma-secretase aspartyl protease complex, presenilin enhancer-2 subunit
ORTHO03S008868	0.912871	0.005	IPR010527	--	Photosystem II PsbU, oxygen evolving complex
ORTHO03S008869	0.816497	0.005	IPR001743	--	Photosystem II PsbT
ORTHO03S008872	0.707107	0.01	IPR020583	--	Inositol monophosphatase, metal-binding site
ORTHO03S008873	0.912871	0.005	IPR022796	--	Chlorophyll A-B binding protein
ORTHO03S008874	0.816497	0.005	IPR013752	IPR013328	Ketopantoate reductase, C-terminal domain
ORTHO03S008877	0.816497	0.005	IPR001206	--	Diacylglycerol kinase, catalytic domain
ORTHO03S008890	0.816497	0.005	IPR007318	--	Phospholipid methyltransferase
ORTHO03S008892	0.816497	0.005	IPR001487	--	Bromodomain
ORTHO03S008896	0.912871	0.005	IPR022796	--	Chlorophyll A-B binding protein
ORTHO03S008898	0.912871	0.005	IPR009500	--	Protein of unknown function DUF1118
ORTHO03S008901	0.816497	0.005	IPR025893	--	Tocopherol cyclase
ORTHO03S008902	0.816497	0.005	IPR023210	IPR020471	NADP-dependent oxidoreductase domain
ORTHO03S008903	0.816497	0.005	IPR002677	--	Ribosomal protein L32p
ORTHO03S008907	0.912871	0.005	IPR034294	--	Aquaporin transporter
ORTHO03S008908	0.912871	0.005	IPR002146	--	ATP synthase, F0 complex, subunit b/b', bacterial/chloroplast
ORTHO03S008909	0.816497	0.01	IPR002812	--	3-dehydroquinate synthase
ORTHO03S008911	0.816497	0.005	IPR002528	--	Multi antimicrobial extrusion protein
ORTHO03S009220	0.816497	0.005	IPR021325	--	Cofactor assembly of complex C subunit B, CCB2/CCB4
ORTHO03S009239	0.816497	0.005	IPR018962	--	Domain of unknown function DUF1995
ORTHO03S009251	0.707107	0.005	IPR004401	--	Nucleoid-associated protein YbaB/EbfC family
ORTHO03S009258	0.816497	0.005	IPR003834	--	Cytochrome C biogenesis protein, transmembrane domain
ORTHO03S009259	0.816497	0.005	IPR034904	--	Fe-S cluster assembly domain superfamily
ORTHO03S009263	0.816497	0.005	IPR022227	--	Protein of unknown function DUF3754
ORTHO03S009271	0.816497	0.005	IPR028612	--	DNA topoisomerase I, type IA
ORTHO03S009272	0.816497	0.005	IPR002676	--	RimM, N-terminal
ORTHO03S009418	0.912871	0.005	IPR016181	IPR000182	Acyl-CoA N-acyltransferase
ORTHO03S009422	0.912871	0.005	IPR015353	IPR001214	Rubisco LSMT, substrate-binding domain
ORTHO03S009424	0.912871	0.005	IPR024934	--	Rubredoxin-like domain
ORTHO03S009426	0.912871	0.005	IPR038726	--	PD-(D/E)XK endonuclease-like domain, AddAB-type
ORTHO03S009429	0.912871	0.005	IPR010004	--	Uncharacterised protein family Ycf66
ORTHO03S009434	0.912871	0.005	IPR007866	--	TRIC channel
ORTHO03S009435	0.912871	0.005	IPR040933	--	Photosystem II Psb31 protein
ORTHO03S009436	0.912871	0.005	IPR008881	--	Trigger factor, ribosome-binding, bacterial
ORTHO03S009439	0.912871	0.005	IPR000620	--	EamA domain
ORTHO03S009441	0.912871	0.005	IPR021434	--	Protein of unknown function DUF3082
ORTHO03S009445	0.912871	0.005	IPR009858	--	Protein of unknown function DUF1415
ORTHO03S009446	0.816497	0.005	IPR010865	--	Protein of unknown function DUF1499
ORTHO03S009448	0.912871	0.005	IPR000850	--	Adenylate kinase/UMP-CMP kinase
ORTHO03S009449	0.912871	0.005	IPR006917	--	SOUL haem-binding protein
ORTHO03S009451	0.912871	0.005	IPR000740	--	GrpE nucleotide exchange factor
ORTHO03S009452	0.912871	0.005	IPR007115	--	6-pyruvoyl tetrahydropterin synthase/QueD family
ORTHO03S009453	0.912871	0.005	IPR028998	--	Ribosome maturation factor RimP, C-terminal
ORTHO03S009456	0.912871	0.005	IPR014952	--	Protein of unknown function DUF1823
ORTHO03S009459	0.912871	0.005	IPR023210	--	NADP-dependent oxidoreductase domain
ORTHO03S009466	0.912871	0.005	IPR002683	--	PsbP, C-terminal
ORTHO03S009472	0.912871	0.005	IPR018971	--	Protein of unknown function DUF1997
ORTHO03S009473	0.912871	0.005	IPR006843	--	Plastid lipid-associated protein/fibrillin conserved domain
ORTHO03S009478	0.912871	0.005	IPR006917	--	SOUL haem-binding protein
ORTHO03S009482	0.912871	0.005	IPR003690	--	Transcription termination factor, mitochondrial/chloroplastic
ORTHO03S009483	0.816497	0.005	IPR025333	--	Protein of unknown function DUF4239
ORTHO03S009484	0.912871	0.005	IPR018962	--	Domain of unknown function DUF1995
ORTHO03S009491	0.912871	0.005	IPR010865	--	Protein of unknown function DUF1499
ORTHO03S009493	0.912871	0.005	IPR022571	--	Magnesium chelatase, subunit H, N-terminal
ORTHO03S009494	0.912871	0.005	IPR029026	--	tRNA (guanine-N1-)-methyltransferase, N-terminal
ORTHO03S009495	0.740639	0.01	IPR001487	IPR000313	Bromodomain
ORTHO03S009496	0.816497	0.005	IPR000223	--	Peptidase S26A, signal peptidase I
ORTHO03S009499	0.912871	0.005	IPR010035	--	ThiS, thiamine-biosynthesis
ORTHO03S009500	0.912871	0.005	IPR000119	--	Histone-like DNA-binding protein
ORTHO03S009502	0.912871	0.005	IPR005031	--	Coenzyme Q-binding protein COQ10, START domain
ORTHO03S009508	0.912871	0.005	IPR003774	--	Protein of unknown function UPF0301
ORTHO03S009524	0.912871	0.005	IPR011257	IPR003265	DNA glycosylase
ORTHO03S009526	0.912871	0.005	IPR020818	--	GroES chaperonin family
ORTHO03S009527	0.816497	0.005	IPR018960	--	Domain of unknown function DUF1990
ORTHO03S009533	0.912871	0.005	IPR008803	--	RHD3/Sey1
ORTHO03S009535	0.912871	0.005	IPR033122	--	Letm1 ribosome-binding domain
ORTHO03S009539	0.912871	0.005	IPR010765	--	Protein of unknown function DUF1350
ORTHO03S009541	0.912871	0.005	IPR001646	--	Pentapeptide repeat
ORTHO03S009544	0.912871	0.005	IPR040858	--	Rubisco accumulation factor 1, C-terminal
ORTHO03S010187	0.816497	0.005	IPR002016	--	Haem peroxidase
ORTHO03S010195	0.773011	0.005	IPR002132	--	Ribosomal protein L5
ORTHO03S010198	0.707107	0.01	IPR021717	--	Nucleoporin Nup120/160
ORTHO03S010204	0.707107	0.01	IPR002659	--	Glycosyl transferase, family 31
ORTHO03S010212	0.707107	0.01	IPR005331	--	Sulfotransferase
ORTHO03S010244	0.707107	0.01	IPR006990	--	Tweety
ORTHO03S010246	0.707107	0.01	IPR000778	IPR013121	Cytochrome b245, heavy chain
ORTHO03S010248	0.707107	0.01	IPR039262	--	DTW domain-containing protein 2
ORTHO03S010250	0.707107	0.01	IPR000821	IPR029066	Alanine racemase
ORTHO03S010254	0.707107	0.01	IPR023561	--	Carbonic anhydrase, alpha-class
ORTHO03S010257	0.707107	0.01	IPR009071	--	High mobility group box domain
ORTHO03S010260	0.707107	0.01	IPR002528	--	Multi antimicrobial extrusion protein
ORTHO03S010289	0.707107	0.01	IPR020550	--	Inositol monophosphatase, conserved site
ORTHO03S010292	0.816497	0.005	IPR010433	--	Plant specific eukaryotic initiation factor 4B
ORTHO03S010294	0.816497	0.005	IPR000238	IPR015946	Ribosome-binding factor A
ORTHO03S010299	0.816497	0.005	IPR015915	--	Kelch-type beta propeller
ORTHO03S010303	0.816497	0.005	IPR026046	--	UbiA prenyltransferase domain containing protein 1
ORTHO03S010307	0.816497	0.005	IPR019884	--	YtoQ family protein
ORTHO03S010308	0.816497	0.005	IPR008470	--	Uncharacterised protein family Ycf33
ORTHO03S010319	0.816497	0.005	IPR016084	IPR004305	Haem oxygenase-like, multi-helical
ORTHO03S010321	0.816497	0.005	IPR039261	--	Ferredoxin-NADP reductase (FNR), nucleotide-binding domain
ORTHO03S010322	0.816497	0.005	IPR012908	--	GPI inositol-deacylase PGAP1-like
ORTHO03S010323	0.816497	0.005	IPR001902	--	SLC26A/SulP transporter
ORTHO03S010325	0.816497	0.005	IPR008613	--	Excalibur calcium-binding domain
ORTHO03S010329	0.816497	0.005	IPR003819	--	TauD/TfdA-like domain
ORTHO03S010335	0.816497	0.005	IPR003819	--	TauD/TfdA-like domain
ORTHO03S010338	0.816497	0.005	IPR018706	--	Protein of unknown function DUF2214, membrane
ORTHO03S010341	0.707107	0.005	IPR025067	--	Protein of unknown function DUF4079
ORTHO03S010342	0.816497	0.005	IPR004147	--	UbiB domain
ORTHO03S010357	0.816497	0.005	IPR012098	--	SRP-independent targeting protein 3
ORTHO03S010358	0.816497	0.005	IPR032801	--	Peroxiredoxin-like 2A/B/C
ORTHO03S010364	0.707107	0.005	IPR004263	--	Exostosin-like
ORTHO03S010379	0.816497	0.005	IPR000943	--	RNA polymerase sigma-70
ORTHO03S010381	0.816497	0.005	IPR020471	IPR023210	Aldo/keto reductase
ORTHO03S010786	0.707107	0.005	IPR007434	IPR016181	Peptidogalycan biosysnthesis/recognition
ORTHO03S010789	0.707107	0.01	IPR007263	--	Protein of unknown function DUF393
ORTHO03S010991	0.816497	0.005	IPR006058	--	2Fe-2S ferredoxin, iron-sulphur binding site
ORTHO03S010994	0.816497	0.005	IPR003611	--	Nuclease associated modular domain 3
ORTHO03S010996	0.816497	0.005	IPR022796	--	Chlorophyll A-B binding protein
ORTHO03S011005	0.816497	0.005	IPR003594	--	Histidine kinase/HSP90-like ATPase
ORTHO03S011007	0.816497	0.005	IPR018254	--	Ribosomal protein L29, conserved site
ORTHO03S011015	0.816497	0.005	IPR008803	--	RHD3/Sey1
ORTHO03S011019	0.816497	0.005	IPR018962	--	Domain of unknown function DUF1995
ORTHO03S011022	0.816497	0.005	IPR005467	--	Histidine kinase domain
ORTHO03S011026	0.816497	0.005	IPR022017	--	Domain of unknown function DUF3598
ORTHO03S011027	0.816497	0.005	IPR007630	--	RNA polymerase sigma-70 region 4
ORTHO03S011032	0.816497	0.005	IPR037997	--	CTP-dependent diacylglycerol kinase 1
ORTHO03S011038	0.816497	0.005	IPR003769	--	Adaptor protein ClpS, core
ORTHO03S011042	0.816497	0.005	IPR017932	IPR029055	Glutamine amidotransferase type 2 domain
ORTHO03S011044	0.707107	0.01	IPR006843	--	Plastid lipid-associated protein/fibrillin conserved domain
ORTHO03S011048	0.816497	0.005	IPR027471	--	YbeD-like domain superfamily
ORTHO03S011052	0.816497	0.005	IPR026138	--	Ceroid-lipofuscinosis neuronal protein 5
ORTHO03S011054	0.816497	0.005	IPR002130	--	Cyclophilin-type peptidyl-prolyl cis-trans isomerase domain
ORTHO03S011071	0.816497	0.005	IPR001041	--	2Fe-2S ferredoxin-type iron-sulfur binding domain
ORTHO03S011078	0.816497	0.005	IPR026750	--	Protein N-terminal asparagine amidohydrolase
ORTHO03S011079	0.707107	0.005	IPR006058	--	2Fe-2S ferredoxin, iron-sulphur binding site
ORTHO03S011082	0.816497	0.005	IPR025433	--	Domain of unknown function DUF4168
ORTHO03S011083	0.816497	0.005	IPR004604	--	DNA recombination/repair protein RecN
ORTHO03S011086	0.816497	0.005	IPR018962	--	Domain of unknown function DUF1995
ORTHO03S011092	0.816497	0.005	IPR023222	--	PsbQ-like domain superfamily
ORTHO03S011101	0.816497	0.005	IPR022226	--	Protein of unknown function DUF3752
ORTHO03S011104	0.816497	0.005	IPR002680	--	Alternative oxidase
ORTHO03S011109	0.816497	0.005	IPR007692	--	DNA helicase, DnaB type
ORTHO03S012249	0.816497	0.005	IPR021511	--	Protein of unknown function DUF3172
ORTHO03S012252	0.707107	0.005	IPR009858	--	Protein of unknown function DUF1415
ORTHO03S012253	0.816497	0.005	IPR010482	--	Peroxin domain
ORTHO03S012256	0.816497	0.005	IPR001214	--	SET domain
ORTHO03S012258	0.816497	0.005	IPR008144	--	Guanylate kinase-like domain
ORTHO03S012262	0.816497	0.005	IPR002033	--	Sec-independent periplasmic protein translocase TatC
ORTHO03S012265	0.707107	0.01	IPR016181	--	Acyl-CoA N-acyltransferase
ORTHO03S012266	0.816497	0.005	IPR018079	--	Ribosomal protein S4, conserved site
ORTHO03S012267	0.816497	0.005	IPR001911	--	Ribosomal protein S21
ORTHO03S012271	0.816497	0.005	IPR001351	--	Ribosomal protein S3, C-terminal
ORTHO03S012273	0.816497	0.005	IPR011687	--	Ribosome biogenesis protein Nop53/GLTSCR2
ORTHO03S012278	0.816497	0.005	IPR002130	--	Cyclophilin-type peptidyl-prolyl cis-trans isomerase domain
ORTHO03S012281	0.816497	0.005	IPR002912	--	ACT domain
ORTHO03S012282	0.816497	0.005	IPR010079	--	Xanthine phosphoribosyltransferase
ORTHO03S012283	0.816497	0.005	IPR005607	--	BSD domain
ORTHO03S012286	0.707107	0.01	IPR040096	--	RAB6A-GEF complex partner protein 1
ORTHO03S012288	0.707107	0.01	IPR027443	--	Isopenicillin N synthase-like
ORTHO03S012292	0.707107	0.01	IPR019153	--	DDRGK domain containing protein
ORTHO03S012294	0.707107	0.01	IPR001471	--	AP2/ERF domain
ORTHO03S012302	0.707107	0.01	IPR012929	--	Nucleoprotein TPR/MLP1
ORTHO03S012309	0.707107	0.01	IPR004182	IPR031968	GRAM domain
ORTHO03S012313	0.707107	0.01	IPR008728	--	Elongator complex protein 4
ORTHO03S012320	0.707107	0.01	IPR016181	IPR000182	Acyl-CoA N-acyltransferase
ORTHO03S012324	0.707107	0.01	IPR003774	--	Protein of unknown function UPF0301
ORTHO03S012328	0.707107	0.01	IPR029404	--	Protein C15orf41
ORTHO03S012329	0.707107	0.01	IPR023577	IPR039582	CYTH domain
ORTHO03S012336	0.707107	0.01	IPR001763	--	Rhodanese-like domain
ORTHO03S012337	0.707107	0.01	IPR039169	--	Protein Abitram
ORTHO03S012342	0.707107	0.01	IPR003618	--	Transcription elongation factor S-II, central domain
ORTHO03S012345	0.707107	0.01	IPR039860	--	Protein rolling stone
ORTHO03S012358	0.707107	0.01	IPR006145	--	Pseudouridine synthase, RsuA/RluA
ORTHO03S012359	0.707107	0.01	IPR001736	--	Phospholipase D/Transphosphatidylase
ORTHO03S012367	0.707107	0.01	IPR039845	--	PSME3-interacting protein
ORTHO03S012372	0.707107	0.01	IPR005645	--	Serine hydrolase FSH
ORTHO03S012380	0.707107	0.01	IPR003774	--	Protein of unknown function UPF0301
ORTHO03S012392	0.707107	0.01	IPR002563	IPR012349	Flavin reductase like domain
ORTHO03S012393	0.707107	0.01	IPR026898	--	Intramembrane metalloprotease PrsW
ORTHO03S012406	0.707107	0.01	IPR021503	--	Protein of unknown function DUF3110
ORTHO03S012478	0.707107	0.01	IPR002913	--	START domain
ORTHO03S012482	0.707107	0.005	IPR000426	--	Proteasome alpha-subunit, N-terminal domain
ORTHO03S012486	0.707107	0.02	IPR008926	IPR005144	Ribonucleotide reductase R1 subunit, N-terminal
ORTHO03S012532	0.707107	0.01	IPR011513	--	Non-structural maintenance of chromosomes element 1
ORTHO03S012544	0.707107	0.01	IPR000271	--	Ribosomal protein L34
ORTHO03S012546	0.707107	0.005	IPR017939	--	Gamma-glutamylcyclotransferase
ORTHO03S012547	0.707107	0.005	IPR018225	--	Transaldolase, active site
ORTHO03S012569	0.707107	0.005	IPR006186	--	Serine/threonine-specific protein phosphatase/bis(5-nucleosyl)-tetraphosphatase
ORTHO03S013579	0.707107	0.005	IPR001792	--	Acylphosphatase-like domain
ORTHO03S013589	0.707107	0.005	IPR006843	--	Plastid lipid-associated protein/fibrillin conserved domain
ORTHO03S013601	0.707107	0.005	IPR014743	--	Chloride channel, core
ORTHO03S013615	0.707107	0.01	IPR018962	--	Domain of unknown function DUF1995
ORTHO03S013616	0.707107	0.01	IPR005273	--	Uracil-DNA glycosylase family 4
ORTHO03S013619	0.707107	0.005	IPR024934	--	Rubredoxin-like domain
ORTHO03S013623	0.707107	0.005	IPR002125	--	Cytidine and deoxycytidylate deaminase domain
ORTHO03S015418	0.707107	0.005	IPR002634	--	BolA protein
ORTHO03S015423	0.707107	0.005	IPR015915	--	Kelch-type beta propeller
ORTHO03S015428	0.707107	0.005	IPR008537	--	Protein of unknown function DUF819
ORTHO03S015430	0.707107	0.01	IPR004384	--	RNA methyltransferase TrmJ/LasT
ORTHO03S015431	0.707107	0.005	IPR035917	IPR001602	YjbQ-like superfamily
ORTHO03S015437	0.707107	0.01	IPR041698	--	Methyltransferase domain 25
ORTHO03S015446	0.707107	0.01	IPR008775	--	Phytanoyl-CoA dioxygenase
ORTHO03S015448	0.707107	0.01	IPR039740	--	CCR4-NOT transcription complex subunit 10
ORTHO03S015451	0.707107	0.01	IPR003804	--	L-lactate permease
ORTHO03S015452	0.707107	0.01	IPR021013	--	ATPase, vacuolar ER assembly factor, Vma12
ORTHO03S015456	0.707107	0.01	IPR000812	--	Transcription factor TFIIB
ORTHO03S015461	0.707107	0.01	IPR014014	--	RNA helicase, DEAD-box type, Q motif
ORTHO03S015472	0.707107	0.01	IPR021375	--	Protein of unknown function DUF2997
ORTHO03S015481	0.707107	0.01	IPR026791	IPR027007	Dedicator of cytokinesis
ORTHO03S015483	0.707107	0.01	IPR006689	--	Small GTPase superfamily, ARF/SAR type
ORTHO03S015484	0.707107	0.01	IPR003823	--	Domain of unknown function CP12
ORTHO03S015486	0.707107	0.01	IPR008401	--	Apc13
ORTHO03S015490	0.707107	0.01	IPR015338	--	Glycosyl transferase 64 domain
ORTHO03S015495	0.707107	0.01	IPR009976	--	Exocyst complex component Sec10-like
ORTHO03S015498	0.707107	0.01	IPR017896	--	4Fe-4S ferredoxin-type, iron-sulphur binding domain
ORTHO03S015499	0.707107	0.01	IPR008942	IPR006569	ENTH/VHS
ORTHO03S015502	0.707107	0.01	IPR005747	--	Endonuclease MutS2
ORTHO03S015503	0.707107	0.01	IPR040357	--	Vma22/CCDC115
ORTHO03S015506	0.707107	0.01	IPR004854	--	Ubiquitin fusion degradation protein Ufd1-like
ORTHO03S015510	0.707107	0.01	IPR031968	--	VASt domain
ORTHO03S015518	0.707107	0.01	IPR009563	--	Sjoegren syndrome/scleroderma autoantigen 1
ORTHO03S015520	0.707107	0.01	IPR007461	--	Ysc84 actin-binding domain
ORTHO03S015522	0.707107	0.01	IPR005178	--	Organic solute transporter subunit alpha/Transmembrane protein 184
ORTHO03S015524	0.707107	0.01	IPR004294	--	Carotenoid oxygenase
ORTHO03S015526	0.707107	0.01	IPR010765	--	Protein of unknown function DUF1350
ORTHO03S015531	0.707107	0.01	IPR004401	--	Nucleoid-associated protein YbaB/EbfC family
ORTHO03S015533	0.707107	0.01	IPR040346	--	GEX1/Brambleberry
ORTHO03S015539	0.707107	0.01	IPR037802	--	SAGA-associated factor 29
ORTHO03S015540	0.707107	0.01	IPR039340	--	Transcription factor Tfc4/TFIIIC-102/Sfc4
ORTHO03S015551	0.707107	0.01	IPR003111	--	Lon, substrate-binding domain
ORTHO03S015556	0.707107	0.01	IPR002913	--	START domain
ORTHO03S015561	0.707107	0.01	IPR000244	--	Ribosomal protein L9
ORTHO03S015564	0.707107	0.01	IPR024135	--	Ragulator complex protein LAMTOR5
ORTHO03S015565	0.707107	0.01	IPR029055	IPR023333	Nucleophile aminohydrolases, N-terminal
ORTHO03S015567	0.707107	0.01	IPR001406	--	Pseudouridine synthase I, TruA
ORTHO03S015569	0.707107	0.01	IPR040461	--	Homologous-pairing protein 2
ORTHO03S015572	0.707107	0.01	IPR016181	IPR000182	Acyl-CoA N-acyltransferase
ORTHO03S015576	0.707107	0.01	IPR023267	--	RNA (C5-cytosine) methyltransferase
ORTHO03S015584	0.707107	0.01	IPR007378	--	Tic22-like
ORTHO03S015587	0.707107	0.01	IPR002942	IPR019446	RNA-binding S4 domain
ORTHO03S015589	0.707107	0.01	IPR004895	--	Prenylated rab acceptor PRA1
ORTHO03S015590	0.707107	0.01	IPR008775	--	Phytanoyl-CoA dioxygenase
ORTHO03S015597	0.707107	0.01	IPR033599	--	RNA polymerase I transcription initiation factor TAF1B/Rrn7
ORTHO03S015598	0.707107	0.01	IPR009500	--	Protein of unknown function DUF1118
ORTHO03S015605	0.707107	0.01	IPR029055	IPR001353	Nucleophile aminohydrolases, N-terminal
ORTHO03S015610	0.707107	0.01	IPR010865	--	Protein of unknown function DUF1499
ORTHO03S015611	0.707107	0.01	IPR014560	--	Uncharacterised conserved protein UCP030333, DNA/RNA-binding Alba-related
ORTHO03S015631	0.707107	0.01	IPR009858	--	Protein of unknown function DUF1415
ORTHO03S015635	0.707107	0.01	IPR009072	--	Histone-fold
ORTHO03S015638	0.707107	0.01	IPR011765	--	Peptidase M16, N-terminal
ORTHO03S015640	0.707107	0.01	IPR003511	--	HORMA domain
ORTHO03S015643	0.707107	0.01	IPR009332	--	Mediator of RNA polymerase II transcription subunit 22
ORTHO03S015654	0.707107	0.01	IPR018962	--	Domain of unknown function DUF1995
ORTHO03S015658	0.707107	0.01	IPR008822	--	Holliday junction resolvase RusA-like
ORTHO03S015660	0.707107	0.01	IPR002575	--	Aminoglycoside phosphotransferase
ORTHO03S015663	0.707107	0.01	IPR002528	--	Multi antimicrobial extrusion protein
ORTHO03S015664	0.707107	0.01	IPR002130	--	Cyclophilin-type peptidyl-prolyl cis-trans isomerase domain
ORTHO03S015665	0.707107	0.01	IPR013750	--	GHMP kinase, C-terminal domain
ORTHO03S015666	0.707107	0.01	IPR026767	--	Transmembrane protein 151
ORTHO03S015667	0.707107	0.01	IPR013216	--	Methyltransferase type 11
ORTHO03S015669	0.707107	0.01	IPR002182	--	NB-ARC
ORTHO03S015670	0.707107	0.01	IPR018611	--	E3 UFM1-protein ligase 1
ORTHO03S015673	0.707107	0.01	IPR011249	--	Metalloenzyme, LuxS/M16 peptidase-like
ORTHO03S015676	0.707107	0.01	IPR005320	--	Peptidase S51
ORTHO03S015680	0.707107	0.01	IPR023635	--	Peptide deformylase
ORTHO03S015682	0.707107	0.01	IPR009071	--	High mobility group box domain
ORTHO03S015684	0.707107	0.01	IPR001214	--	SET domain
ORTHO03S015685	0.707107	0.01	IPR004853	--	Sugar phosphate transporter domain
ORTHO03S015687	0.707107	0.01	IPR033891	--	Tetratricopeptide repeat protein 38
ORTHO03S015689	0.707107	0.01	IPR040461	--	Homologous-pairing protein 2
ORTHO03S015693	0.707107	0.01	IPR008409	--	Pre-mRNA-splicing factor SPF27
ORTHO03S015694	0.707107	0.01	IPR019410	--	Lysine methyltransferase
ORTHO03S015709	0.707107	0.01	IPR002644	--	Photosystem II PsbZ, reaction centre
ORTHO03S015732	0.707107	0.01	IPR007717	--	Nuclear pore localisation protein NPL4, C-terminal
ORTHO03S015733	0.707107	0.01	IPR005114	--	Helicase-associated
ORTHO03S015734	0.707107	0.01	IPR014955	--	Protein of unknown function DUF1826
ORTHO03S015739	0.707107	0.01	IPR036611	--	Trigger factor ribosome-binding domain superfamily
ORTHO03S015749	0.707107	0.01	IPR026907	--	Cyclin-D1-binding protein 1
ORTHO03S015753	0.707107	0.01	IPR019368	--	Ribosomal protein S23/S29, mitochondrial
ORTHO03S015763	0.707107	0.01	IPR039159	--	SAYSvFN domain-containing protein 1
ORTHO03S015765	0.707107	0.01	IPR002190	--	MAGE homology domain
ORTHO03S015768	0.707107	0.01	IPR002625	IPR003903	Smr domain
ORTHO03S015769	0.707107	0.01	IPR019148	--	Nuclear protein DGCR14/ESS-2
ORTHO03S015770	0.707107	0.01	IPR019410	--	Lysine methyltransferase
ORTHO03S015771	0.707107	0.01	IPR007826	--	Photosystem II PsbM
ORTHO03S015772	0.707107	0.01	IPR003690	--	Transcription termination factor, mitochondrial/chloroplastic
ORTHO03S015774	0.707107	0.01	IPR001865	--	Ribosomal protein S2
ORTHO03S015788	0.707107	0.01	IPR001672	--	Phosphoglucose isomerase (PGI)
ORTHO03S015789	0.707107	0.01	IPR022042	--	snRNA-activating protein complex, subunit 3
ORTHO03S015792	0.707107	0.01	IPR031383	--	Uncharacterised protein ycf90
ORTHO03S015793	0.707107	0.01	IPR024337	--	tRNA-splicing endonuclease, subunit Sen54
ORTHO03S015808	0.707107	0.01	IPR009617	--	Seipin family
ORTHO03S015813	0.707107	0.01	IPR009858	--	Protein of unknown function DUF1415
ORTHO03S015819	0.707107	0.01	IPR000297	--	Peptidyl-prolyl cis-trans isomerase, PpiC-type
ORTHO03S015823	0.707107	0.01	IPR017956	--	AT hook, DNA-binding motif
ORTHO03S015831	0.707107	0.01	IPR037813	--	Transcription initiation factor TFIID subunit 2
ORTHO03S015832	0.707107	0.01	IPR000237	--	GRIP domain
ORTHO03S015835	0.707107	0.01	IPR024789	--	Anaphase-promoting complex subunit 4
ORTHO03S015841	0.707107	0.01	IPR000408	--	Regulator of chromosome condensation, RCC1
ORTHO03S015844	0.707107	0.01	IPR008537	--	Protein of unknown function DUF819
ORTHO03S015845	0.707107	0.01	IPR003691	--	Putative fluoride ion transporter CrcB
ORTHO03S015853	0.707107	0.01	IPR036972	--	Cytochrome c oxidase, subunit Vb superfamily
ORTHO03S015862	0.707107	0.01	IPR008942	--	ENTH/VHS
ORTHO03S015864	0.707107	0.01	IPR009072	IPR003162	Histone-fold
ORTHO03S015875	0.707107	0.01	IPR001214	--	SET domain
ORTHO03S015882	0.707107	0.01	IPR013201	--	Cathepsin propeptide inhibitor domain (I29)
ORTHO03S015885	0.707107	0.01	IPR001302	--	Photosystem I reaction centre subunit VIII
ORTHO03S015892	0.707107	0.01	IPR018790	--	Protein of unknown function DUF2358
ORTHO03S015904	0.707107	0.01	IPR019656	--	Uncharacterised protein family Ycf34
ORTHO03S015915	0.707107	0.01	IPR018227	--	Amino acid/polyamine transporter 2
ORTHO03S015917	0.707107	0.01	IPR015418	--	Chromatin modification-related protein Eaf6
ORTHO03S015919	0.707107	0.01	IPR002130	--	Cyclophilin-type peptidyl-prolyl cis-trans isomerase domain
ORTHO03S015920	0.707107	0.01	IPR021827	--	Nucleoporin Nup186/Nup192/Nup205
ORTHO03S015926	0.707107	0.01	IPR000253	IPR040227	Forkhead-associated (FHA) domain
ORTHO03S015932	0.707107	0.01	IPR008559	--	Calcium load-activated calcium channel
ORTHO03S015940	0.707107	0.01	IPR013584	--	RAP domain
ORTHO03S015950	0.707107	0.01	IPR037700	--	Nucleoporin NUP88/NUP82
ORTHO03S015957	0.707107	0.01	IPR007317	--	Golgi to ER traffic protein 4
ORTHO03S015958	0.707107	0.01	IPR004001	--	Actin, conserved site
ORTHO03S015963	0.707107	0.01	IPR003719	--	Phenazine biosynthesis PhzF protein
ORTHO03S015964	0.707107	0.01	IPR005365	--	Nitrogen permease regulator 3
ORTHO03S015965	0.707107	0.01	IPR001025	--	Bromo adjacent homology (BAH) domain
ORTHO03S015968	0.707107	0.01	IPR029055	--	Nucleophile aminohydrolases, N-terminal
ORTHO03S015971	0.707107	0.01	IPR022075	--	Symplekin C-terminal
ORTHO03S015975	0.707107	0.01	IPR007266	--	Endoplasmic reticulum oxidoreductin 1
ORTHO03S015980	0.707107	0.01	IPR014953	--	Protein of unknown function DUF1824
ORTHO03S015981	0.707107	0.01	IPR011515	--	Shugoshin, C-terminal
ORTHO03S015983	0.707107	0.01	IPR019329	--	NADH:ubiquinone oxidoreductase, ESSS subunit
ORTHO03S015987	0.707107	0.01	IPR027973	--	Protein of unknown function DUF4602
ORTHO03S015990	0.707107	0.01	IPR000943	--	RNA polymerase sigma-70
ORTHO03S015991	0.707107	0.01	IPR027486	--	Ribosomal protein S10 domain
ORTHO03S015998	0.707107	0.01	IPR006843	--	Plastid lipid-associated protein/fibrillin conserved domain
ORTHO03S016005	0.707107	0.01	IPR007378	--	Tic22-like
ORTHO03S016011	0.707107	0.01	IPR006058	--	2Fe-2S ferredoxin, iron-sulphur binding site
ORTHO03S016013	0.707107	0.01	IPR007314	--	Haem-binding uptake, Tiki superfamily, ChaN
ORTHO03S016014	0.707107	0.01	IPR038048	IPR006667	Magnesium transporter MgtE, transmembrane domain
ORTHO03S016017	0.707107	0.01	IPR013883	--	Transcription factor Iwr1 domain
ORTHO03S016023	0.707107	0.01	IPR016181	IPR000182	Acyl-CoA N-acyltransferase
ORTHO03S016024	0.707107	0.01	IPR029028	--	Alpha/beta knot methyltransferases
ORTHO03S016026	0.707107	0.01	IPR033246	--	DNA-binding protein BIN4
ORTHO03S016035	0.707107	0.01	IPR015947	--	PUA-like superfamily
ORTHO03S016037	0.707107	0.01	IPR006121	--	Heavy metal-associated domain, HMA
ORTHO03S016041	0.707107	0.01	IPR013947	--	Mediator complex, subunit Med14
ORTHO03S016045	0.707107	0.01	IPR036525	--	Tubulin/FtsZ, GTPase domain superfamily
ORTHO03S016047	0.707107	0.01	IPR028565	--	Mu homology domain
ORTHO03S016051	0.707107	0.01	IPR010326	--	Exocyst complex component EXOC3/Sec6
ORTHO03S016055	0.707107	0.01	IPR010865	--	Protein of unknown function DUF1499
ORTHO03S016064	0.707107	0.01	IPR007378	--	Tic22-like
ORTHO03S016066	0.707107	0.01	IPR000253	--	Forkhead-associated (FHA) domain
ORTHO03S016076	0.707107	0.01	IPR039877	--	Transmembrane protein 131-like
ORTHO03S016086	0.707107	0.01	IPR006843	--	Plastid lipid-associated protein/fibrillin conserved domain
ORTHO03S016088	0.707107	0.01	IPR009723	--	Pop1, N-terminal
ORTHO03S016089	0.707107	0.01	IPR003406	--	Glycosyl transferase, family 14
ORTHO03S016091	0.707107	0.01	IPR018625	--	Protein Pet100
ORTHO03S016093	0.707107	0.01	IPR040327	--	TLC domain-containing protein At5g14285-like
ORTHO03S016094	0.707107	0.01	IPR002125	--	Cytidine and deoxycytidylate deaminase domain
ORTHO03S016100	0.707107	0.01	IPR009071	--	High mobility group box domain
ORTHO03S016115	0.707107	0.01	IPR010640	--	Low temperature requirement A
ORTHO03S016123	0.707107	0.01	IPR006939	--	SNF5/SMARCB1/INI1
ORTHO03S016125	0.707107	0.01	IPR021869	--	Ribonuclease Zc3h12a-like, NYN domain
ORTHO03S016128	0.707107	0.01	IPR001138	--	Zn(2)-C6 fungal-type DNA-binding domain
ORTHO03S016132	0.707107	0.01	IPR001648	--	Ribosomal protein S18
ORTHO03S016145	0.707107	0.01	IPR027353	--	NET domain
ORTHO03S016157	0.707107	0.01	IPR032259	IPR029045	Enoyl-CoA hydratase/isomerase, HIBYL-CoA-H type
ORTHO03S016159	0.707107	0.01	IPR018962	--	Domain of unknown function DUF1995
ORTHO03S016161	0.707107	0.01	IPR018867	--	Cell division protein borealin
ORTHO03S016162	0.707107	0.01	IPR008532	--	NFACT, RNA-binding domain
ORTHO03S016169	0.707107	0.01	IPR001650	IPR000330	Helicase, C-terminal
ORTHO03S016170	0.707107	0.01	IPR040455	--	Atg6, BARA domain
ORTHO03S016171	0.707107	0.01	IPR031968	--	VASt domain
ORTHO03S016173	0.707107	0.01	IPR039913	--	RNA polymerase II-associated protein RPAP1/Rba50
ORTHO03S016184	0.707107	0.01	IPR039215	--	RecQ-mediated genome instability protein 1
ORTHO03S016191	0.707107	0.01	IPR001214	--	SET domain
ORTHO03S016193	0.707107	0.01	IPR001214	--	SET domain
